# Supplementary material for: Eukaryotic Pif1 helicase unwinds G-quadruplex and dsDNA using a conserved wedge
Source: Nat Commun. 2024 Jul 19;15:6104. doi: 10.1038/s41467-024-50575-8 (PMC11275212; doi:10.1038/s41467-024-50575-8)
Supplement: Supplementary file 4 — Source Data [file 41467_2024_50575_MOESM4_ESM.xlsx]

## Sheet: Figure 5b
													WT	R324A	R324E	R324W	R324Y
												Fraction product 1	0.063268	0.016602	0.007504	0.217764	0.089632
												Fraction product 2	0.024033	-0.00319	-0.01954	0.169674	0.066299
												Fraction product 3	0.017265	-0.02649	-0.01326	0.166551	0.078316

## Sheet: Figure 5c
													WT	R324A	R324E	R324W	R324Y
												Fraction product 1	0.466704	0.057673	0.033932	0.84707	0.705306
												Fraction product 2	0.617523	0.156127	0.104291	0.838569	0.829042
												Fraction product 3	0.631895	0.051675	0.065601	0.778706	0.816416

## Sheet: Figure 5e
												Time, min	WT	WT	WT	R324A	R324A	R324A	R324E	R324E	R324W	R324W	R324W	R324Y	R324Y	R324Y	trap	trap	trap
												0	0	0	0	0	0	0	0	0	0	0	0	0	0	0	0	0	0
												0.25	0.399568	0.35846	0.314738	0.213759	0.241492	0.263064	0.19992	0.263248	0.263886	0.260389	0.276903	0.26258	0.282268	0.247007	0.193245	0.16838	0.19169
												0.5	0.512378	0.464018	0.405332	0.239272	0.291572	0.324191	0.22603	0.300735	0.313029	0.318584	0.33228	0.301435	0.336952	0.285358	0.202527	0.172807	0.199179
												0.75	0.596677	0.558212	0.490232	0.263593	0.340877	0.387244	0.25103	0.336444	0.363943	0.381541	0.387984	0.346204	0.371354	0.323385	0.198947	0.169827	0.201357
												1	0.659352	0.625962	0.574391	0.291362	0.391085	0.435452	0.273513	0.364648	0.415344	0.439904	0.442869	0.381098	0.409904	0.361473	0.201182	0.172975	0.204023
												2	0.813497	0.794256	0.777297	0.377563	0.542611	0.60818	0.368527	0.460655	0.572627	0.621321	0.607843	0.481904	0.524331	0.485578	0.206682	0.173474	0.208501
												3	0.883174	0.873162	0.883536	0.464667	0.658043	0.763864	0.454513	0.53148	0.708237	0.762824	0.717855	0.570966	0.608203	0.587729	0.208603	0.179326	0.209608
												5	0.926733	0.925733	0.959248	0.587851	0.778216	0.94276	0.588251	0.640911	0.899723	0.926394	0.839384	0.67022	0.715681	0.710075	0.219257	0.184203	0.208155

## Sheet: Figrue 5f
												Time, min	WT	WT	WT	R324A	R324A	R324A	R324E	R324E	R324W	R324W	R324W	R324Y	R324Y	R324Y	trap	trap	trap
												0	0	0	0	0	0	0	0	0	0	0	0	0	0	0	0	0	0
												0.083333	0.205343	0.163384	0.227784	0.023427	0.030395	0.035615	-0.02896	0.058357	0.088756	0.08073	0.111769	0.072099	0.051327	0.085565	-0.00386		0.024124
												0.166667	0.363061	0.325174	0.296062	0.034583	0.005906	-0.00996	-0.05112	0.026862	0.136409	0.146663	0.130529	0.129655	0.09887	0.097162	-0.00424		-0.06641
												0.333333	0.579201	0.546205	0.522377	0.080731	0.064917	0.032099	0.007262	0.091518	0.255461	0.286573	0.27141	0.24757	0.246513	0.254735	-0.00672	-0.06125	-0.09035
												0.5	0.691946	0.664558	0.660916	0.117941	0.144901	0.089029	0.044226	0.131333	0.34187	0.407717	0.368542	0.327855	0.361113	0.376107	-0.01441	-0.04374	-0.08349
												0.833333	0.800074	0.780267	0.798398	0.183591	0.234262	0.184016	0.121264	0.253363	0.438679	0.529509	0.446543	0.438034	0.542585	0.507446	-0.00925	-0.02133	-0.08278
												1.5	0.843186	0.836256	0.880634	0.309169	0.396301	0.38422	0.266941	0.314337	0.532304	0.612923	0.554273	0.554202	0.663771	0.647482	-0.01	-0.00733	-0.11239
												2	0.841763	0.843259	0.891732	0.36358	0.486403	0.472098	0.371969	0.385175	0.552045	0.641142	0.541575	0.578022	0.69674	0.672317	-0.01741	-0.00946	-0.13529

## Sheet: Figure 6d
Volume of culture (grown for 3 days) 5000 μl
Selective Media (agar plates)												Complete Media (agar plates)
Dilution factor in selective media: 1												Dilution factor in complete media: 10,000
Volume plated on selective media: 980 μl												Volume plated: 50 μl
Number of colonies on the plate												Number of colonies on the plate
	EmptyVec	WT	K264A	R324A	R324E	R324W	R324Y	R324K	R324N				EmptyVec	WT	K264A	R324A	R324E	R324W	R324Y	R324K	R324N
Culture#	A	B	C	D	E	H	I	F	G			Culture#	A	B	C	D	E	H	I	F	G
1	4	0	8	0	0	0	1	1	1			1	70	72	75	64	83	78	67	81	95
2	2	0	7	0	0	0	0	0	0			2	30	67	92	73	102	101	65	122	98
3	9	0	3	0	0	0	0	0	0			3	29	57	78	63	32	121	77	119	110
4	5	0	14	0	0	0	0	0	1			4	57	56	59	71	128	91	115	94	97
5	2	1	2	0	0	3	0	0	0			5	62	65	70	68	103	102	86	110	85
6	9	0	3	0	0	0	0	0	0			6	65	98	80	74	97	77	74	99	90
7	0	0	7	0	0	0	0	0	0			7	68	71	64	72	99	98	85	98	104
8	0	0	11	0	0	0	0	0	0			8	27	75	72	80	100	102	107	117	100
9	3	0	3	0	0	1	0	0	0			9	64	76	78	70	96	98	94	96	88
10	37	0	7	0	0	0	0	0	0			10	108	75	56	45	116	83	81	113	108
11	2	0	6	0	1	0	0	1	0			11	43	63	51	69	90	94	77	105	93
12	6	0	9	0	1	0	0	0	0			12	59	61	65	70	78	95	96	96	77
13	8	0	1	0	1	0	2	0	0			13	73	67	63	78	103	107	104	104	108
14	94	0	2	0	0	0	0	0	0			14	77	44	60	74	77	93	96	112	103
15	4	0	1	0	0	0	0	4	0			15	99	81	52	75	105	91	88	130	102
16	10	0	5	0*	0	0	0	0	0			16	67	69	68	90	81	117	116	116	113
				* 1 colony input into FluCalc becasue 0 colonies is not a valid number for fluctuation analysis
GCR rate determined from 16 cultures as a group for each plasmid using FluCalc (https://flucalc.ase.tufts.edu/)
		u Corrected GCR Rate with 95% CI (Confidence Interval)
	EmptyVec	WT	K264A	R324A	R324E	R324W	R324Y	R324K	R324N
	A	B	C	D	E	H	I	F	G
GCR Rate	9.2747e-08	2.29457e-09	9.272e-08	2.2158e-09	5.0681e-09	3.45459e-09	3.68264e-09	4.7162e-09	3.20451e-09
CI Lower	5.4365e-08	2.3921e-10	5.5194e-08	2.31e-10	1.2484e-09	6.8331e-10	7.1997e-10	1.2072e-09	6.0747e-10
CI upper	1.38267e-07	5.72354e-09	1.37032e-07	5.52705e-09	1.06038e-08	7.63695e-09	8.16304e-09	9.764e-09	7.15322e-09

## Sheet: Supplementary Figure 1c
concentration, nM	AT11-FAM	AT11-FAM	AT11-FAM	T10-AT11-FAM	T10-AT11-FAM	T10-AT11-FAM	T10-FAM	T10-FAM	T10-FAM
500	1	1	1	1	1	1	0.968347	0.996896	0.938513
250	0.830535	0.832236	0.812668	0.894492	0.909773	0.889536	1	1	1
125	0.705822	0.746645	0.719268	0.82872	0.840182	0.830086	0.939799	0.942864	0.948978
62.5	0.650249	0.697607	0.646426	0.788504	0.782085	0.791532	0.889619	0.887653	0.826004
31.25	0.672722	0.680844	0.658055	0.750064	0.731114	0.756984	0.706047	0.722645	0.704582
15.625	0.597458	0.609472	0.639703	0.606063	0.596963	0.64432	0.392778	0.405496	0.428322
7.8125	0.475438	0.36532	0.450499	0.458331	0.481392	0.426029	0.155677	0.273312	0.204322
3.90625	0.218614	0.142209	0.208571	0.209763	0.284916	0.169408	0.0841473	0.171205	0.0913225
1.95312	0.116839	0.0593698	0.0806051	0.0946678	0.0930981	0.0664923	0.0190625	0.134183	0.0473823
0.976563	0.0423088	0.00914224	0.0107308	0.0366578	0.0119627	0.0564161	0	0.0874907	0
0.488281	0	0	0	0	0.00674871	0	0.0185178	0.0689795	0.00995979
0.244141	0.00929036	0.0505631	0.0381648	0.0561309	0	0.0454812	0.0108929	0	0.0221898
	AT11-FAM	AT11-FAM	AT11-FAM	T10-AT11-FAM	T10-AT11-FAM	T10-AT11-FAM	T10-FAM	T10-FAM	T10-FAM
Kd, nM	10.71	11.94	10.85	7.329	6.996	7.35	13.93	10.95	13.46

## Sheet: Supplementary Figure 1e
concentration, nM	WT	WT	WT	R324A	R324A	R324A	R324E	R324E	R324E	R324W	R324W	R324W	R324Y	R324Y	R324Y
500	1	1	1	0.995578	1	1	1	1	1	1	1	1	1	1	1
250	0.830535	0.832236	0.812668	1	0.979597	0.910766	0.908852	0.941826	0.909506	0.967708	0.940612	0.926925	0.902813	0.951089	0.902316
125	0.705822	0.746645	0.719268	0.9126	0.929347	0.88681	0.853292	0.855718	0.837362	0.880167	0.923798	0.895242	0.816214	0.941388	0.892174
62.5	0.650249	0.697607	0.646426	0.855768	0.791358	0.749805	0.689339	0.647645	0.636	0.845945	0.766819	0.741112	0.728108	0.755089	0.768877
31.25	0.672722	0.680844	0.658055	0.712153	0.675177	0.740878	0.523758	0.5025	0.536141	0.77204	0.713383	0.785563	0.507782	0.689465	0.728383
15.625	0.597458	0.609472	0.639703	0.487308	0.474151	0.495283	0.305534	0.307302	0.334393	0.483026	0.61801	0.600768	0.198781	0.511052	0.582634
7.8125	0.475438	0.36532	0.450499	0.29505	0.233528	0.27052	0.159197	0.137286	0.202308	0.245112	0.295038	0.348829	0.107114	0.261298	0.332675
3.90625	0.218614	0.142209	0.208571	0.168229	0.106025	0.148113	0.0542701	0.06996	0.121738	0.13742	0.112041	0.187423	0.0501869	0.112788	0.181748
1.95312	0.116839	0.0593698	0.0806051	0.100381	0.0201795	0.0882806	0.0236235	0.0193769	0.0811299	0.0894398	0.0383284	0.133472	0.0197929	0.0453196	0.0886664
0.976563	0.0423088	0.00914224	0.0107308	0.0687185	0	0.0624181	0.00606548	0	0.0676688	0.0810009	0	0.0880941	0.00220602	0.00199939	0.079951
0.488281	0	0	0	0.079735	0.000330811	0.0441818	0.0135994	0.0372298	0.0649039	0.0746717	0.0152474	0.0451621	0.0379925	0	0.0384629
0.244141	0.00929036	0.0505631	0.0381648	0		0	0	0.0365766	0	0	0.0233607	0	0	0.0231041	0
	WT	WT	WT	R324A	R324A	R324A	R324E	R324E	R324E	R324W	R324W	R324W	R324Y	R324Y	R324Y
Kd, nM	10.71	11.94	10.85	10.29	13.41	11.83	25.53	27.08	24.33	10.62	10	8.078	12.52	9.359	10.91

## Sheet: Supplementary Figure 7e
Protein	DNA/λ	[DNA], µM	Slope (abs/min)	Slope (Abs/s)	Slope (nM/s)	kcat (s-1) for 50 uM protein
Pif1-WT	poly(dT)/380 nm	5 µM	0.3248	0.00541333	4473.83	89.4766
Pif1-WT	poly(dT)/380 nm	5 µM	0.3121	0.00520167	4298.9	85.978
Pif1-WT	poly(dT)/380 nm	5 µM	0.2868	0.00478	3950.41	79.0083
Pif1-WT	poly(dT)/380 nm	20 µM	0.2744	0.00457333	3779.61	75.5923
R324A	poly(dT)/380 nm	5 µM	0.2486	0.00414333	3424.24	68.4848
R324A	poly(dT)/380 nm	5 µM	0.2301	0.003835	3169.42	63.3884
R324A	poly(dT)/380 nm	5 µM	0.2231	0.00371833	3073	61.4601
R324A	poly(dT)/380 nm	20 µM	0.2435	0.00405833	3353.99	67.0799
R324E	poly(dT)/380 nm	5 µM	0.2833	0.00472167	3902.2	78.0441
R324E	poly(dT)/380 nm	5 µM	0.2609	0.00434833	3593.66	71.8733
R324E	poly(dT)/380 nm	5 µM	0.2508	0.00418	3454.55	69.0909
R324E	poly(dT)/380 nm	20 µM	0.2864	0.00477333	3944.9	78.8981
R324W	poly(dT)/380 nm	5 µM	0.183	0.00305	2520.66	50.4132
R324W	poly(dT)/380 nm	5 µM	0.1675	0.00279167	2307.16	46.1433
R324W	poly(dT)/380 nm	5 µM	0.1768	0.00294667	2435.26	48.7052
R324W	poly(dT)/380 nm	20 µM	0.1522	0.00253667	2096.42	41.9284
R324Y	poly(dT)/380 nm	5 µM	0.2231	0.00371833	3073	61.4601
R324Y	poly(dT)/380 nm	5 µM	0.196	0.00326667	2699.72	53.9945
R324Y	poly(dT)/380 nm	5 µM	0.2455	0.00409167	3381.54	67.6309
R324Y	poly(dT)/380 nm	20 µM	0.225	0.00375	3099.17	61.9835

## Sheet: Supplementary Figure 8c
Time, min	WT	WT	WT	R324W	R324W	R324Y	R324Y	R324Y
0	0	0	0	0	0	0	0	0
0.083333	0.290352	0.330657	0.286024	0.16508	0.203513	0.18467	0.245839	0.224492
0.166667	0.466922	0.563451	0.34692	0.236275	0.285182	0.310818	0.371847	0.452282
0.333333	0.667295	0.737083	0.541463	0.409834	0.454109	0.496881	0.592152	0.696699
0.583333	0.75154	0.811102	0.663232	0.579376	0.596737	0.672453	0.737474	0.859367
0.916667	0.794053	0.842197	0.738933	0.713338	0.7147	0.784279	0.877198	0.968606
1.5	0.800913	0.859351	0.795301	0.802106	0.816069	0.858675	0.98818	1.02181
2	0.812695	0.873034	0.834554	0.844115	0.854512	0.900118	0.991479	1.01259
